# Supplementary material for: Synthesis, Biological Evaluation and Molecular Docking of Novel Indole-Aminoquinazoline Hybrids for Anticancer Properties
Source: Int J Mol Sci. 2018 Jul 31;19(8):2232. doi: 10.3390/ijms19082232 (PMC6121530; doi:10.3390/ijms19082232)
Supplement: Supplementary file 1 [file ijms-19-02232-s001.zip]

Archive with 1 entries (1 files):
- ijms-330585-SI.pdf
